# Supplementary material for: Inflammation Control and Tumor Growth Inhibition of Ovarian Cancer by Targeting Adhesion Molecules of E-Selectin
Source: Cancers (Basel). 2023 Apr 4;15(7):2136. doi: 10.3390/cancers15072136 (PMC10093113; doi:10.3390/cancers15072136)
Supplement: Supplementary file 1 [file cancers-15-02136-s001.zip]

Archive with 1 entries (1 files):
- cancers-2236006-supplementary.pdf
